# Supplementary material for: First Report of SNPs Detection in TMEM154 Gene in Sheep from Poland and Their Association with SRLV Infection Status
Source: Pathogens. 2024 Dec 30;14(1):16. doi: 10.3390/pathogens14010016 (PMC11768335; doi:10.3390/pathogens14010016)
Supplement: Supplementary file 1 [file pathogens-14-00016-s001.zip]

Archive with 1 entries (1 files):
- pathogens-3384153-supplementary.pdf
